# Supplementary material for: A Practical Framework to Design Immunization Studies Based on the Beta Distribution
Source: Stat Med. 2025 Oct 7;44(23-24):e70293. doi: 10.1002/sim.70293 (PMC12503089; doi:10.1002/sim.70293)
Supplement: Supplementary file 1 — Data S1: sim70293‐sup‐0001‐Supinfo1.R. [file SIM-44-0-s003.R]

###############
#
# Define Functions to solve for beta parameters
#
###############

# load needed packages

library(nleqslv)
library(tidyverse)

####################################
#define functions ----
####################################

# Function to solve for beta parameters

#-----------------------------------------------------#
  ### Function where we expect antibodies to start in 0
#-----------------------------------------------------#
  
  solve_beta <- function(t_max, A_max, t_plat, A_plat, x_start = c(1.5,6,1800)){
    
    #First define system of equations based on input
    beta_systemofequations <- function(x){
      # x[1] is alpha
      # x[2] is beta
      # x[3] is t_obs
      
      # For derivation see material (using values and property of modus)
      y <- numeric(3)
      y[1] <- (x[1]-1)/(x[1]+x[2]-2) - t_max/x[3]
      y[2] <- (1/beta(x[1],x[2]))*(t_max/x[3])^(x[1]-1)*(1- t_max/x[3])^(x[2]-1) - A_max
      y[3] <- (1/beta(x[1],x[2]))*(t_plat/x[3])^(x[1]-1)*(1- t_plat/x[3])^(x[2]-1) - A_plat
      y
    }
    
    #now solve system
    result <- nleqslv(x = x_start,
                      fn = beta_systemofequations,
                      method = "Broyden",
                      global = "dbldog",
                      xscalm = "auto",
                      control=list(maxit = 1000, allowSingular = TRUE))
    
    #check if function converged
    if(result$termcd != 1){
       print("NLEQSLV did not converge with Broyden, use Newton!")
       print(result$message)
      
      result_N <- nleqslv(x = x_start,
                          fn = beta_systemofequations,
                          method = "Newton",
                          global = "dbldog",
                          xscalm = "auto",
                          control=list(maxit = 1000, allowSingular = TRUE))
      
      #check if function converged
      if(result_N$termcd != 1){
        #  print("NLEQSLV did not converge with Newton as well!")
        #  print(result_N$message)
        
        solution <- data.frame("alpha" = NA,
                               "beta" = NA,
                               "t_obs" = NA,
                               "converged_solving" = 0)
      }
      
      if(result_N$termcd == 1){
        #prepare output
        alpha <- result_N$x[1]
        beta <- result_N$x[2]
        t_obs <- result_N$x[3]
        
        solution <- data.frame("alpha" = alpha,
                               "beta" = beta,
                               "t_obs" = t_obs,
                               "converged_solving" = 1)
      }
    }
    
    # If function converged assign values
    if(result$termcd == 1){
    #prepare output
    alpha <- result$x[1]
    beta <- result$x[2]
    t_obs <- result$x[3]
    
    solution <- data.frame("alpha" = alpha,
                           "beta" = beta,
                           "t_obs" = t_obs,
                           "converged_solving" = 1)
    }
    # output
    
    return(solution)
    
  }
  
  #####-----------------------------------------------------------########
  ### Function where we want the antibodies to not start in zero
  #####-----------------------------------------------------------########
  
  solve_beta_notzero <- function(A_0, t_max, A_max, t_plat, A_plat, x_start = c(1.5,6,1800,10)){
    
    #First define system of equations based on input
    beta_systemofequations <- function(x){
      # x[1] is alpha
      # x[2] is beta
      # x[3] is t_obs
      # x[4] is c
      
      # For derivation see material (using values and property of modus)
      y <- numeric(4)
      y[1] <- (x[1]-1)/(x[1]+x[2]-2) - (t_max + x[4])/x[3]
      y[2] <- (1/beta(x[1],x[2]))*(x[4]/x[3])^(x[1]-1)*(1-(x[4]/x[3]))^(x[2]-1) - A_0
      y[3] <- (1/beta(x[1],x[2]))*((t_max + x[4])/x[3])^(x[1]-1)*(1- (t_max + x[4])/x[3])^(x[2]-1) - A_max
      y[4] <- (1/beta(x[1],x[2]))*((t_plat + x[4])/x[3])^(x[1]-1)*(1- ((t_plat + x[4])/x[3]))^(x[2]-1) - A_plat
      y
    }

    #now solve system
    result <- nleqslv(x = x_start,
                      fn = beta_systemofequations,
                      method = "Broyden",
                      global = "dbldog",
                      xscalm = "auto",
                      control=list(maxit = 1000, allowSingular = TRUE))
    
    #check if function converged
    if(result$termcd != 1){
      print("NLEQSLV did not converge with Broyden, use Newton!")
      print(result$message)
      
      result_N <- nleqslv(x = x_start,
                          fn = beta_systemofequations,
                          method = "Newton",
                          global = "dbldog",
                          xscalm = "auto",
                          control=list(maxit = 1000, allowSingular = TRUE))
      
      if(result_N$termcd != 1){
          print("NLEQSLV did not converge with Newton as well!")
          print(result_N$message)
        
        solution <- data.frame("alpha" = NA,
                               "beta" = NA,
                               "t_obs" = NA,
                               "constant" = NA,
                               "converged_solving" = 0)
      }
      
      if(result_N$termcd == 1){
        #prepare output
        alpha <- result_N$x[1]
        beta <- result_N$x[2]
        t_obs <- result_N$x[3]
        constant <- result_N$x[4]
        
        solution <- data.frame("alpha" = alpha,
                               "beta" = beta,
                               "t_obs" = t_obs,
                               "constant" = constant,
                               "converged_solving" = 1)
      }
      
    }
    
    
    # If function converged assign values
    if(result$termcd == 1){
      #prepare output
      alpha <- result$x[1]
      beta <- result$x[2]
      t_obs <- result$x[3]
      constant <- result$x[4]
      
      solution <- data.frame("alpha" = alpha,
                             "beta" = beta,
                             "t_obs" = t_obs,
                             "constant" = constant,
                             "converged_solving" = 1)
    }
    

    # output
    
    return(solution)
    
  }

####-----------------------------------------------------------#
#Function to determine the parameters of the beta distribution
#Depending on whether we start in zero or not
####-----------------------------------------------------------#
  
beta_parameters <- function(A_0_input, t_max_input, A_max_input, t_plat_input, A_plat_input){
  
  #check if starting in zero
  if(A_0_input == 0){
    #solve equations
    para <- solve_beta(t_max = t_max_input,
                       A_max = A_max_input,
                       t_plat = t_plat_input,
                       A_plat = A_plat_input)
                       
    
    #set parameters
    dt_tmp <- data.frame(A_0 =A_0_input,
                         t_max = t_max_input,
                         A_max = A_max_input,
                         t_plat = t_plat_input,
                         A_plat = A_plat_input,
                         alpha = para$alpha,
                         beta_value = para$beta,
                         t_obs = para$t_obs,
                         constant = 0,
                         converged_solving = para$converged_solving) #constant is zero if we start in 0
    

  }
  
  #check if starting in zero
  if(A_0_input != 0){

    #solve equations
    para <- solve_beta_notzero(A_0 = A_0_input,
                               t_max = t_max_input,
                               A_max = A_max_input,
                               t_plat = t_plat_input,
                               A_plat = A_plat_input)
    
    #set parameters
    dt_tmp <- data.frame(
      A_0 = A_0_input,
      t_max = t_max_input,
      A_max = A_max_input,
      t_plat = t_plat_input,
      A_plat = A_plat_input,
      alpha = para$alpha,
      beta_value = para$beta,
      t_obs = para$t_obs,
      constant = para$constant,
      converged_solving = para$converged_solving
    )
  }
  
  #If converged check parameters
  if(dt_tmp$converged_solving == 1){
    #check if alpha > 1 and beta > 1
    if(dt_tmp$alpha <= 1 || dt_tmp$beta_value <= 1 || dt_tmp$t_obs < t_plat_input || dt_tmp$constant < 0){
      print("WARNING: Assumptions not fullfilled")
      dt_tmp$beta_parameters_valid <- 0
    }
    
    if(dt_tmp$alpha > 1 && dt_tmp$beta_value > 1 && dt_tmp$t_obs > t_plat_input && dt_tmp$constant >= 0){
      dt_tmp$beta_parameters_valid <- 1
    }
  }
  
  #If not converged add NA to data.frame for dimensionality
  if(dt_tmp$converged_solving == 0){
    dt_tmp$beta_parameters_valid <- NA
  }
  #print(dt_tmp)
  return(dt_tmp) #give this data frame as return
  
}
