# Supplementary material for: A Practical Framework to Design Immunization Studies Based on the Beta Distribution
Source: Stat Med. 2025 Oct 7;44(23-24):e70293. doi: 10.1002/sim.70293 (PMC12503089; doi:10.1002/sim.70293)
Supplement: Supplementary file 2 — Data S2: sim70293‐sup‐0002‐Supinfo2.R. [file SIM-44-0-s002.R]

###############
#
# Define Functions to solve for optimal design
#
###############

# load needed packages
library(optimx)
library(matlib)
#-----------------------------------------#
# Define functions ----
#-----------------------------------------#
####-----------------------#
# derivatives of mu
####-----------------------#

dmu_derivatives <- function(t, starting_zero = TRUE){
  
  if(starting_zero == TRUE){
    
    #derivatives of mu if we start in zero, ie. c=0
    dmuda <- ((1-t/t_obs)^(beta_value-1)*(t/t_obs)^(alpha-1)* log(t/t_obs)-(1-t/t_obs)^(beta_value-1)*(t/t_obs)^(alpha-1)*(digamma(alpha)-digamma(alpha+beta_value)))/beta(alpha,beta_value)
    dmudb <- ((1-t/t_obs)^(beta_value-1)*(t/t_obs)^(alpha-1)* log(1-t/t_obs)-(1-t/t_obs)^(beta_value-1)*(t/t_obs)^(alpha-1)*(digamma(beta_value)-digamma(alpha+beta_value)))/beta(alpha,beta_value)
    dmudtobs <- ((alpha-1)*t*(1-t/t_obs)^(beta_value-1)*(t/t_obs)^(alpha-2)+(beta_value-1)*t*(1-t/t_obs)^(beta_value-2)*(t/t_obs)^(alpha-1))/(t_obs^2*beta(alpha,beta_value))
    
    res <- c(dmuda,dmudb,dmudtobs)
  }
  
  
  if(starting_zero == FALSE){
    #derivatives of mu if we do not start in zero, which means we have an additional derivative
    # dmudc is derivative of mu after the constant
    # dmuda is derivative of mu after alpha
    # dmudb is the derivative of mu after beta
    # dmudtobs is the derviative after the scaling factor
    
    dmudc <- ((alpha-1)*(1-((t+constant)/t_obs))^(beta_value-1)*((t+constant)/t_obs)^(alpha-2)-(beta_value-1)*(1-((t+constant)/t_obs))^(beta_value-2)*((t+constant)/t_obs)^(alpha-1))/(beta(alpha,beta_value)*t_obs)
    dmuda <- ((1-(constant +t)/t_obs)^(beta_value-1)*((constant +t)/t_obs)^(alpha-1)* log((constant +t)/t_obs)-(1-(constant +t)/t_obs)^(beta_value-1)*((constant +t)/t_obs)^(alpha-1)*(digamma(alpha)-digamma(alpha+beta_value)))/beta(alpha,beta_value)
    dmudb <- ((1-(constant +t)/t_obs)^(beta_value-1)*((constant +t)/t_obs)^(alpha-1)* log(1-(constant +t)/t_obs)-(1-(constant +t)/t_obs)^(beta_value-1)*((constant +t)/t_obs)^(alpha-1)*(digamma(beta_value)-digamma(alpha+beta_value)))/beta(alpha,beta_value)
    dmudtobs <- ((alpha-1)*(constant +t)*(1-(constant +t)/t_obs)^(beta_value-1)*((constant +t)/t_obs)^(alpha-2)+(beta_value-1)*(constant +t)*(1-(constant +t)/t_obs)^(beta_value-2)*((constant +t)/t_obs)^(alpha-1))/(t_obs^2*beta(alpha,beta_value))
    
    res <- c(dmudc,dmuda,dmudb,dmudtobs)
  }
  
  return(res)
}

#------------------------------------------#
# Function for sigma inverse ----
#------------------------------------------#

#start with very simple case
# Sigma_inverse <- function(s, starting_zero = TRUE){
#   
#   if(starting_zero == TRUE){
#     Sigma_inverse_return <- matrix(data = c(1/s^2,0,0,0,1/s^2,0,0,0,1/s^2),nrow=3,ncol= 3)
#   }
#   
#   if(starting_zero == FALSE){
#     Sigma_inverse_return <- matrix(data = c(1/s^2,0,0,0,0,1/s^2,0,0,0,0,1/s^2,0,0,0,0,1/s^2),nrow=4,ncol= 4) 
#   }
#   
#   return(Sigma_inverse_return)
# }

# Function to compute the analytical inverse of AR(1) covariance matrix
ar1_inverse_analytical <- function(n, rho) {
  # Precompute the scaling factor
  scaling_factor <- 1 / (1 - rho^2)
  
  # Initialize the inverse matrix as a zero matrix
  Sigma_inv <- matrix(0, n, n)
  
  # Fill in the tridiagonal structure
  Sigma_inv[1,1] <- scaling_factor
  Sigma_inv[n,n] <- scaling_factor
  if (n > 1) {
    diag(Sigma_inv[-1, ]) <- -rho * scaling_factor  # Lower diagonal
    diag(Sigma_inv[, -1]) <- -rho * scaling_factor  # Upper diagonal
  }
  
  # Adjust the second-to-last rows and columns for the full tridiagonal structure
  for (i in 2:(n-1)) {
    Sigma_inv[i, i] <- (1 + rho^2) * scaling_factor  # Diagonal correction
  }
  
  return(Sigma_inv)
}

#extension to AR(1) covariance structure
Sigma_inverse <- function(s, rho, starting_zero = TRUE){
  

  if(starting_zero == TRUE){
     diags <- matrix(data = c(1/s^2,0,0,0,1/s^2,0,0,0,1/s^2),nrow=3,ncol= 3)
     Sigma_inverse_return <- ar1_inverse_analytical(n=3,rho) %*% diags
  }
  
  if(starting_zero == FALSE){
    diags <- matrix(data = c(1/s^2,0,0,0,0,1/s^2,0,0,0,0,1/s^2,0,0,0,0,1/s^2),nrow=4,ncol= 4)
    Sigma_inverse_return <- ar1_inverse_analytical(n=4,rho) %*% diags
  }
  
  return(Sigma_inverse_return)
  

}

####--------------------------------#
# Function to calculate FIM/optimality criteria
#-----------------------------------#

#Use -ln(x+1) to make sure we fulfil convexity property and do not have problems with zero
FIM_beta_knownvar <- function(t,starting_zero = TRUE){
  
  if(starting_zero == TRUE){
    #t is vector of 3 times
    t1 <- t[1]
    t2 <- t[2]
    t3 <- t[3]
    #H matrix
    H <- matrix(data = c(dmu_derivatives(t1, starting_zero = TRUE),
                         dmu_derivatives(t2, starting_zero = TRUE),
                         dmu_derivatives(t3, starting_zero = TRUE)), nrow = 3, ncol = 3)
    FIM <- t(H) %*% Sigma_inverse(s, rho, starting_zero = TRUE) %*% H
    
    #Use -ln(x+1) to make sure we fulfil convexity property and do not have problems with zero
    res <- -log(det(FIM)+1)
    
  }
  
  if(starting_zero == FALSE){
    # We want four time points
    t1 <- t[1]
    t2 <- t[2]
    t3 <- t[3]
    t4 <- t[4]
    
    #Then get  the H matrix (see own notes)
    H <- matrix(data = c(dmu_derivatives(t1, starting_zero = FALSE),
                         dmu_derivatives(t2, starting_zero = FALSE),
                         dmu_derivatives(t3, starting_zero = FALSE),
                         dmu_derivatives(t4, starting_zero = FALSE)), nrow = 4, ncol = 4)
    FIM <- t(H) %*% Sigma_inverse(s, rho, starting_zero = FALSE) %*% H
    
    #Use -ln(x+1) to make sure we fulfil convexity property and do not have problems with zero
    res <- -log(det(FIM)+1)

  }
  return(res)
}

####--------------------------------------#
# Function to find optimal time points ----
#-----------------------------------------#

#function to find optimal design
FIM_to_optimaldesign <- function(funct,starting_zero = TRUE){
  
  if(starting_zero == TRUE){
    
    optim_sol <- hjn(par = c(1,t_max,t_plat), #choosen as reasonable startuing times
          fn = funct,
          starting_zero = TRUE,
          lower = c(0.001,0.001,0.001), 
          upper = c(t_plat,t_plat,t_plat), #Upper limit is where plateau is expected
          control=list(maxfeval = 100000,
                       stepsize = 1.5))   
  }
  
  if(starting_zero == FALSE){
    optim_sol <- hjn(par = c(1,t_max,t_max + (t_plat - t_max)/2, t_plat),
          fn = funct,
          starting_zero = FALSE,
          lower = c(0.001,0.001,0.001,0.001), 
          upper = c(t_plat,t_plat,t_plat,t_plat), #Upper limit is where plateau is expected
          control=list(maxfeval = 100000,
                       stepsize = 1.5)) 

  }
  return(optim_sol)
}

####--------------------------------------#
# data frame for simulations ----
#-----------------------------------------#

solve_optimal_design <- function(starting_zero_input,s, rho){

  dt_tmp <- FIM_to_optimaldesign(funct = FIM_beta_knownvar,
                                 starting_zero = starting_zero_input)
  
  solution <- data.frame("standard_deviation" = s,
                         "rho" = rho,
                         "starting_in_zero" = starting_zero_input,
                         "time1" = sort(dt_tmp$par)[1],
                         "time2" = sort(dt_tmp$par)[2],
                         "time3" = sort(dt_tmp$par)[3],
                         "time4" = sort(dt_tmp$par)[4],
                         "converged_optim" = ifelse(dt_tmp$convergence == 0,
                                                    1,
                                                    0))
  
  return(solution)
  }

#-----------------------------------------------------#
# Function for D-efficiency ----
#-----------------------------------------------------#

#need determinants not -ln
FIM_for_eff_knownvar <- function(t,starting_zero = TRUE){
  
  if(starting_zero == TRUE){
    #t is vector of 3 times
    t1 <- t[1]
    t2 <- t[2]
    t3 <- t[3]
    #H matrix
    H <- matrix(data = c(dmu_derivatives(t1, starting_zero = TRUE),
                         dmu_derivatives(t2, starting_zero = TRUE),
                         dmu_derivatives(t3, starting_zero = TRUE)), nrow = 3, ncol = 3)
    FIM <- t(H) %*% Sigma_inverse(s, rho, starting_zero = TRUE) %*% H
    
    #Use -ln(x+1) to make sure we fulfil convexity property and do not have problems with zero
    res <- det(FIM)
    
  }
  
  if(starting_zero == FALSE){
    # We want four time points
    t1 <- t[1]
    t2 <- t[2]
    t3 <- t[3]
    t4 <- t[4]
    
    #Then get  the H matrix (see own notes)
    H <- matrix(data = c(dmu_derivatives(t1, starting_zero = FALSE),
                         dmu_derivatives(t2, starting_zero = FALSE),
                         dmu_derivatives(t3, starting_zero = FALSE),
                         dmu_derivatives(t4, starting_zero = FALSE)), nrow = 4, ncol = 4)
    FIM <- t(H) %*% Sigma_inverse(s, rho, starting_zero = FALSE) %*% H
    
    #Use -ln(x+1) to make sure we fulfil convexity property and do not have problems with zero
    res <- det(FIM)
    
  }
  return(res)
}

#need determinants for both designs and p denotes the number of parameters, i.e. the number of timepoints in our case
D_eff <- function(det_selected_design,det_optimal_design, p){
  eff <- (det_selected_design/det_optimal_design)^(1/p)
  return(eff)
}
